# Supplementary material for: Real-World Treatment Patterns and Survival in Patients with ROS1-Positive Advanced Non-Small Cell Lung Cancer in Canada and Europe
Source: Curr Oncol. 2026 Mar 6;33(3):152. doi: 10.3390/curroncol33030152 (PMC13025971; doi:10.3390/curroncol33030152)
Supplement: Supplementary file 1 [file curroncol-33-00152-s001.zip]

Archive with 1 entries (1 files):
- curroncol-4078018-supplementary.pdf
